# Supplementary material for: Benthic Fluxes of Fluorescent Dissolved Organic Material, Salt, and Heat Measured by Multiple-Sensor Aquatic Eddy Covariance
Source: Sensors (Basel). 2022 Nov 20;22(22):8984. doi: 10.3390/s22228984 (PMC9696887; doi:10.3390/s22228984)
Supplement: Supplementary file 1 [file sensors-22-08984-s001.zip]

Archive with 1 entries (1 files):
- sensors-1917653-supplementary.pdf
